# Supplementary material for: The circulation of methicillin-resistant Staphylococcus aureus between humans, horses and the environment at the equine clinic
Source: J Antimicrob Chemother. 2024 Aug 30;79(11):2901–5. doi: 10.1093/jac/dkae303 (PMC11531815; doi:10.1093/jac/dkae303)
Supplement: dkae303_Supplementary_Data [file dkae303_supplementary_data.zip]

Archive with 4 entries (4 files):
- Supplementary table S1.xlsx
- Supplementary table S2.xlsx
- Supplementary Table S3.xlsx
- Supplementary table S4.xlsx
