# Supplementary material for: The circulation of methicillin-resistant Staphylococcus aureus between humans, horses and the environment at the equine clinic
Source: J Antimicrob Chemother. 2024 Aug 30;79(11):2901–5. doi: 10.1093/jac/dkae303 (PMC11531815; doi:10.1093/jac/dkae303)
Supplement: dkae303_Supplementary_Data [file dkae303_supplementary_data.zip › Supplementary table S1.xlsx]

## Sheet: List1
Detailed data on 75 equine, human and environmental MRSA isolates
Isolate	Date of collection	Origin	Sample characterization	FOX (30 µg)	AMP (10 µg)	CN (10 µg)	TET (30 µg)	SXT (1.25/23.75 µg)	MY (2 µg)	ENR (5 µg)	Resistance	PCR mecA	PCR PVL	spa type	WGS
LA5	2008-02-21	Clinical	Wound swab	R	R	R	R	R	S	S	FOX, AMP, CN, TET, SXT	+	-	t064
LA6	2008-02-25	Clinical	Wound swab	R	R	R	R	R	S	S	FOX, AMP, CN, TET, SXT	+	-	t064
LA7	2008-12-02	Clinical	Frontal sinus absces - swab	R	R	S	R	S	R	S	FOX, AMP, TET, MY	+	-	t011	Illumina + Minion
LA8	2008-12-04	Clinical	Phlebitis - swab	R	R	R	R	R	S	S	FOX, AMP, CN, TET, SXT	+	-	t064
LA9	2009-03-31	Clinical	Transracheal aspirate	R	R	R	R	R	S	S	FOX, AMP, CN, TET, SXT	+	-	t064
LA10	2010-04-19	Clinical	Wound swab	R	R	S	R	S	R	S	FOX, AMP, TET, MY	+	-	t011	Illumina
LA11	2012-08-22	Clinical	Lymphatic node - secret	R	R	S	R	S	S	S	FOX, AMP, TET	+	-	t011
LA12	2013-02-06	Clinical	Transracheal aspirate	R	R	R	R	S	S	S	FOX, AMP, CN, TET	+	-	t011
LA13	2014-04-02	Clinical	Wound swab	R	R	R	R	S	S	S	FOX, AMP, CN, TET	+	-	t011
LA14	2014-05-29	Clinical	Metritis - deep swab	R	R	R	R	S	S	S	FOX, AMP, CN, TET	+	-	t011
LA15	2014-06-21	Clinical	Metritis - deep swab	R	R	R	R	S	S	S	FOX, AMP, CN, TET	+	-	t011
LA16	2015-06-08	Clinical	Abdominal puctate	R	R	R	R	S	S	R	FOX, AMP, CN, TET, ENR	+	-	t011	Illumina
LA17	2015-07-27	Clinical	Surgical wound swab	R	R	R	R	S	S	R	FOX, AMP, CN, TET, ENR	+	-	t011
LA18	2015-08-03	Clinical	Wound swab	R	R	R	R	S	S	R	FOX, AMP, CN, TET, ENR	+	-	t011	Illumina
LA19	2016-07-27	Clinical	Surgical wound swab	R	R	R	R	S	S	R	FOX, AMP, CN, TET, ENR	+	-	t011
LA20	2016-08-01	Clinical	Surgical wound swab	R	R	R	R	S	S	R	FOX, AMP, CN, TET, ENR	+	-	t011
LA21	2017-01-06	Clinical	Wound swab	R	R	R	R	S	S	R	FOX, AMP, CN, TET, ENR	+	-	t011
LA22	2017-05-20	Clinical	Omphalitis - secret	R	R	R	R	S	S	R	FOX, AMP, CN, TET, ENR	+	-	t011
LA23	2018-02-07	Clinical	Surgical wound swab	R	R	R	R	S	S	R	FOX, AMP, CN, TET, ENR	+	-	t011	Illumina + Minion
LA24	2018-06-25	Clinical	Surgical wound swab	R	R	R	R	S	S	R	FOX, AMP, CN, TET, ENR	+	-	t011
LA25	2018-08-14	Clinical	Surgical wound swab	R	R	R	R	S	S	R	FOX, AMP, CN, TET, ENR	+	-	t011	Illumina
LA26	2018-09-03	Clinical	Mastitis - secret	R	R	R	R	S	S	R	FOX, AMP, CN, TET, ENR	+	-	t011
LA27	2019-06-28	Clinical	Surgical wound swab	R	R	R	R	S	S	R	FOX, AMP, CN, TET, ENR	+	-	t011
LA28	2019-06-26	Clinical	Wound swab	R	R	R	R	S	S	S	FOX, AMP, CN, TET	+	-	t6867
LA29	2019-11-14	Clinical	Surgical wound swab	R	R	R	R	S	S	R	FOX, AMP, CN, TET, ENR	+	-	t011	Illumina
LA30	2019-11-15	Clinical	Surgical wound swab	R	R	R	R	S	S	R	FOX, AMP, CN, TET, ENR	+	-	t011	Illumina
LA31	2019-11-18	Clinical	Surgical wound swab	R	R	R	R	S	S	R	FOX, AMP, CN, TET, ENR	+	-	t011	Illumina + Minion
LA32	2019-12-09	Clinical	Surgical wound swab	R	R	R	R	S	S	R	FOX, AMP, CN, TET, ENR	+	-	t011
LA33	2020-01-28	Clinical	Surgical wound swab	R	R	R	R	S	S	R	FOX, AMP, CN, TET, ENR	+	-	t011
LA34	2020-05-04	Clinical	Metritis - deep swab	R	R	R	R	S	S	R	FOX, AMP, CN, TET, ENR	+	-	t011
LA35	2020-12-04	Clinical	Wound swab	R	R	R	R	S	S	R	FOX, AMP, CN, TET, ENR	+	-	t011
LA36	2021-05-31	Clinical	Omphalitis - swab	R	R	R	R	S	S	R	FOX, AMP, CN, TET, ENR	+	-	t011	Illumina
LA37	2021-09-07	Clinical	Surgical wound swab	R	R	R	R	S	S	R	FOX, AMP, CN, TET, ENR	+	-	t011
LA38	2021-09-13	Clinical	Surgical wound swab	R	R	R	R	S	S	R	FOX, AMP, CN, TET, ENR	+	-	t011	Illumina
LA49	2016-09-06	Environmental	Examination room 1 - sink	R	R	R	S	S	S	R	FOX, AMP, CN, ENR	+	-	t011
LA39	2016-09-06	Environmental	Sterilizator	R	R	R	R	S	S	S	FOX, AMP, CN, TET	+	-	t011
LA42	2016-09-06	Environmental	Washing machine	R	R	R	R	S	S	S	FOX, AMP, CN, TET	+	-	t011
LA48	2016-09-06	Environmental	Men's toilet - door handle	R	R	R	R	S	S	S	FOX, AMP, CN, TET	+	-	t011
LA57	2016-09-06	Environmental	Cart	R	R	R	R	S	S	S	FOX, AMP, CN, TET	+	-	t2346
LA81	2016-09-20	Environmental	Examination room - bandages	R	R	R	R	S	S	S	FOX, AMP, CN, TET	+	-	t011
LA84	2016-10-17	Environmental	Sterilization - box for instruments	R	R	R	R	S	S	S	FOX, AMP, CN, TET	+	-	t011
LA40	2016-09-06	Environmental	Floor - hospital box	R	R	R	R	S	S	R	FOX, AMP, CN, TET, ENR	+	-	t011
LA41	2016-09-06	Environmental	Washing machine	R	R	R	R	S	S	R	FOX, AMP, CN, TET, ENR	+	-	t011
LA43	2016-09-06	Environmental	Delivery room - sink	R	R	R	R	S	S	R	FOX, AMP, CN, TET, ENR	+	-	t011
LA44	2016-09-06	Environmental	Daily room – tables	R	R	R	R	S	S	R	FOX, AMP, CN, TET, ENR	+	-	t011
LA45	2016-09-06	Environmental	Men's toilet - door handle	R	R	R	R	S	S	R	FOX, AMP, CN, TET, ENR	+	-	t011
LA47	2016-09-06	Environmental	Women's toilet - door handle	R	R	R	R	S	S	R	FOX, AMP, CN, TET, ENR	+	-	t011
LA50	2016-09-06	Environmental	Examination room 2 - USG	R	R	R	R	S	S	R	FOX, AMP, CN, TET, ENR	+	-	t011
LA51	2016-09-06	Environmental	Examination room 2 - USG	R	R	R	R	S	S	R	FOX, AMP, CN, TET, ENR	+	-	t011
LA52	2016-09-06	Environmental	Hospitalization - surfaces	R	R	R	R	S	S	R	FOX, AMP, CN, TET, ENR	+	-	t011	Illumina + Minion
LA53	2016-09-06	Environmental	Feed preparation - tools	R	R	R	R	S	S	R	FOX, AMP, CN, TET, ENR	+	-	t011
LA54	2016-09-06	Environmental	Corridor - tools	R	R	R	R	S	S	R	FOX, AMP, CN, TET, ENR	+	-	t011
LA55	2016-09-06	Environmental	Corridor - tools	R	R	R	R	S	S	R	FOX, AMP, CN, TET, ENR	+	-	t011	Illumina
LA58	2016-09-06	Environmental	Teaching stable - surfaces	R	R	R	R	S	S	R	FOX, AMP, CN, TET, ENR	+	-	t011
LA60	2016-09-06	Environmental	Hoof hooks	R	R	R	R	S	S	R	FOX, AMP, CN, TET, ENR	+	-	t011
LA61	2016-09-06	Environmental	Intensive care unit - sink	R	R	R	R	S	S	R	FOX, AMP, CN, TET, ENR	+	-	t011	Illumina
LA63	2016-09-06	Screening - staff	Staff - palm swab	R	R	R	R	S	S	S	FOX, AMP, CN, TET	+	-	t011
LA69	2016-09-06	Screening - staff	Staff - palm swab	R	R	R	R	S	S	S	FOX, AMP, CN, TET	+	-	t011
LA64	2016-09-06	Screening - staff	Staff - palm swab	R	R	R	R	S	S	R	FOX, AMP, CN, TET, ENR	+	-	t011	Illumina
LA65	2016-09-06	Screening - staff	Staff - palm swab	R	R	R	R	S	S	R	FOX, AMP, CN, TET, ENR	+	-	t011
LA68	2016-09-06	Screening - staff	Staff - palm swab	R	R	R	R	S	S	R	FOX, AMP, CN, TET, ENR	+	-	t011
LA70	2016-09-06	Screening - staff	Staff - palm swab	R	R	R	R	S	S	R	FOX, AMP, CN, TET, ENR	+	-	t011
LA71	2016-09-06	Screening - staff	Staff - palm swab	R	R	R	R	S	S	R	FOX, AMP, CN, TET, ENR	+	-	t011
LA72	2016-09-06	Screening - staff	Staff - palm swab	R	R	R	R	S	S	R	FOX, AMP, CN, TET, ENR	+	-	t011	Illumina + Minion
LA73	2016-09-06	Screening - staff	Staff - palm swab	R	R	R	R	S	S	R	FOX, AMP, CN, TET, ENR	+	-	t011
LA74	2016-09-06	Screening - staff	Staff - palm swab	R	R	R	R	S	S	R	FOX, AMP, CN, TET, ENR	+	-	t011	Illumina
LA75	2016-09-20	Screening - horse	Patient Q. - nasal swab	R	R	R	R	S	S	R	FOX, AMP, CN, TET, ENR	+	-	t011
LA76	2016-09-20	Screening - staff	Staff - palm swab	R	R	R	R	S	S	R	FOX, AMP, CN, TET, ENR	+	-	t011
LA78	2016-09-20	Screening - horse	Patient F. - nasal swab	R	R	R	R	S	S	R	FOX, AMP, CN, TET, ENR	+	-	t011
LA62	2016-09-06	Environmental	Bridles, harnesses	R	R	R	R	S	S	R	FOX, AMP, CN, TET, ENR	+	-	t011
LA79	2016-09-20	Environmental	Preparation room - surfaces	R	R	R	R	S	S	R	FOX, AMP, CN, TET, ENR	+	-	t011
LA80	2016-09-20	Environmental	Examination room - sewing material	R	R	R	R	S	S	R	FOX, AMP, CN, TET, ENR	+	-	t011
LA83	2016-10-17	Environmental	Examination room - sink	R	R	R	R	S	S	R	FOX, AMP, CN, TET, ENR	+	-	t011	Illumina
LA56	2016-09-06	Environmental	Autopsy room - surfaces, sink	R	R	S	R	S	R	R	FOX, AMP, TET, MY, ENR	+	-	t034
LA82	2016-09-20	Environmental	Examination room - bandages	R	R	S	R	R	S	S	FOX, AMP, TET, SXT	+	-	t064
FOX - cefoxitin; AMP - ampicillin; CN - gentamicin; TET - tetracycline; SXT - sulfamethoxazole-trimethoprim; MY - lincomycin; ENR - enrofloxacin
