# Supplementary material for: The circulation of methicillin-resistant Staphylococcus aureus between humans, horses and the environment at the equine clinic
Source: J Antimicrob Chemother. 2024 Aug 30;79(11):2901–5. doi: 10.1093/jac/dkae303 (PMC11531815; doi:10.1093/jac/dkae303)
Supplement: dkae303_Supplementary_Data [file dkae303_supplementary_data.zip › Supplementary table S2.xlsx]

## Sheet: List1
Whole genome sequencing of 18 selected MRSA isolates.
Isolate	Date of collection	Sample origin	Sample	Resistance	PCR mecA	spa typ	WGS	MLST 2.0	SCCmecFinder 1.2	ResFinder 4.4.2A	VirulenceFinder 2.0B	PlasmidFinder 2.1
LA7	2008-12-02	Clinical	Frontal sinus absces - swab	FOX, AMP, TET, MY	+	t011	Illumina + Minion	398	SCCmec_type_Vc(5C2&5)	str; vga(A)LC; grlA:S80F; dfrK; tet(M); tet(K); blaZ; mecA	aur; hlgA; hlgB; hlgC	rep5b; rep7a; rep10b; repUS43
LA10	2010-04-19	Clinical	Wound swab	FOX, AMP, TET, MY	+	t011	Illumina	398	SCCmec_type_Vc(5C2&5)	str; vga(A)LC; grlA:S80F; dfrK; tet(M); tet(K); blaZ; mecA	aur; hlgA; hlgB; hlgC	rep5b; rep7a; rep10b; repUS43
LA16	2015-06-08	Clinical	Abdominal puctate	FOX, AMP, CN, TET, ENR	+	t011	Illumina	398	SCCmec_type_IVa(2B)	str; aac(6')-aph(2''); aph(2'')-Ia; grlA:S80F; gyrA: S84L; dfrK; tet(M); blaZ; mecA	aur; hlgA; hlgB; hlgC	rep7a; repUS43
LA18	2015-08-03	Clinical	Wound swab	FOX, AMP, CN, TET, ENR	+	t011	Illumina	398	SCCmec_type_IVa(2B)	str; aac(6')-aph(2''); aph(2'')-Ia; grlA:S80F; gyrA: S84L; dfrK; tet(M); blaZ; mecA	aur; hlgA; hlgB; hlgC	rep7a; repUS43
LA23	2018-02-07	Clinical	Surgical wound swab	FOX, AMP, CN, TET, ENR	+	t011	Illumina + Minion	398	SCCmec_type_IVa(2B)	str; aac(6')-aph(2''); grlA:S80F; gyrA:S84L; dfrK; tet(M); blaZ; mecA	aur; hlgA; hlgB; hlgC; sak; scn	rep7a; repUS43
LA25	2018-08-14	Clinical	Surgical wound swab	FOX, AMP, CN, TET, ENR	+	t011	Illumina	398	SCCmec_type_IVa(2B)	str; grlA:S80F; gyrA:S84L; dfrK; tet(M); blaZ; mecA	aur; hlgA; hlgB; hlgC	rep7a; repUS43
LA29	2019-11-14	Clinical	Surgical wound swab	FOX, AMP, CN, TET, ENR	+	t011	Illumina	398	SCCmec_type_IVa(2B)	aac(6')-aph(2''); grlA:S80F; gyrA:S84L; dfrK; tet(M); blaZ; mecA	aur; hlgA; hlgB; hlgC	repUS43
LA30	2019-11-15	Clinical	Surgical wound swab	FOX, AMP, CN, TET, ENR	+	t011	Illumina	398	SCCmec_type_IVa(2B)	str; grlA:S80F; gyrA:S84L; dfrK; tet(M); blaZ; mecA	aur; hlgA; hlgB; hlgC; sak; scn	rep7a; repUS43
LA31	2019-11-18	Clinical	Surgical wound swab	FOX, AMP, CN, TET, ENR	+	t011	Illumina + Minion	398	SCCmec_type_IVa(2B)	aac(6')-aph(2''); grlA:S80F; gyrA:S84L; dfrK; tet(M); blaZ; mecA	aur; hlgA; hlgB; hlgC; sak; scn	repUS43
LA36	2021-05-31	Clinical	Omphalitis - swab	FOX, AMP, CN, TET, ENR	nt	t011	Illumina	398	SCCmec_type_IVa(2B)	grlA:S80F; gyrA:S84L; dfrK; tet(M); blaZ; mecA	aur; hlgA; hlgB; hlgC; sak; scn	repUS43
LA38	2021-09-13	Clinical	Surgical wound swab	FOX, AMP, CN, TET, ENR	nt	t011	Illumina	398	SCCmec_type_IVa(2B)	grlA:S80F; gyrA:S84L; dfrK; tet(M); blaZ; mecA	aur; hlgA; hlgB; hlgC; sak; scn	repUS43
LA52	2016-09-06	Environmental	Surfaces - hospitalization	FOX, AMP, CN, TET, ENR	+	t011	Illumina + Minion	398	SCCmec_type_IVa(2B)	str; aac(6')-aph(2''); grlA:S80F; gyrA:S84L; dfrK; tet(M); blaZ; mecA	aur; hlgA; hlgB; hlgC	rep7a; repUS43
LA55	2016-09-06	Environmental	Surfaces - tools	FOX, AMP, CN, TET, ENR	+	t011	Illumina	398	SCCmec_type_IVa(2B)	str; grlA:S80F; gyrA:S84L; dfrK; tet(M); blaZ; mecA	aur; hlgA; hlgB; hlgC	rep7a; repUS43
LA61	2016-09-06	Environmental	Sink - intensive care unit	FOX, AMP, CN, TET, ENR	+	t011	Illumina	398	SCCmec_type_IVa(2B)	str; grlA:S80F; gyrA:S84L; dfrK; tet(M); blaZ; mecA	aur; hlgA; hlgB; hlgC	rep7a; repUS43
LA64	2016-09-06	Screening - staff	Staff - palm swab	FOX, AMP, CN, TET, ENR	+	t011	Illumina	398	SCCmec_type_IVa(2B)	grlA:S80F; gyrA:S84L; dfrK; tet(M); blaZ; mecA	aur; hlgA; hlgB; hlgC	repUS43
LA72	2016-09-06	Screening - staff	Staff - palm swab	FOX, AMP, CN, TET, ENR	+	t011	Illumina + Minion	398	SCCmec_type_IVa(2B)	str; aac(6')-aph(2''); grlA:S80F; gyrA:S84L; dfrK; tet(M); blaZ; mecA	aur; hlgA; hlgB; hlgC	rep7a; repUS43
LA74	2016-09-06	Screening - staff	Staff - palm swab	FOX, AMP, CN, TET, ENR	+	t011	Illumina	398	SCCmec_type_IVa(2B)	str; grlA:S80F; gyrA:S84L; dfrK; tet(M); blaZ; mecA	aur; hlgA; hlgB; hlgC	rep7a, repUS43
LA83	2016-10-17	Environmental	Sink - examination room	FOX, AMP, CN, TET, ENR	+	t011	Illumina	398	SCCmec_type_IVa(2B)	str; grlA:S80F; gyrA:S84L; dfrK; tet(M); blaZ; mecA	aur; hlgA; hlgB; hlgC	rep7a, repUS43
Legend: Astr, alternative name aad6 BVirulenceFinder database includes following S. aureus virulence genes: hlb; hlgABC; tst; lukED; lukFS-PV; etAB; edinABC; aur; splABE; scn; sak; ACME and enterotoxins A-E, G-O, R, U, Q
