# Supplementary material for: The circulation of methicillin-resistant Staphylococcus aureus between humans, horses and the environment at the equine clinic
Source: J Antimicrob Chemother. 2024 Aug 30;79(11):2901–5. doi: 10.1093/jac/dkae303 (PMC11531815; doi:10.1093/jac/dkae303)
Supplement: dkae303_Supplementary_Data [file dkae303_supplementary_data.zip › Supplementary Table S3.xlsx]

## Sheet: List1
Distance matrix (pairwise allelic variation) based on wgMLST profiles of sequenced equine MRSA
	LA64 S	LA74 S	LA83 E	LA52 E	LA61 E	LA55 E	LA23 C	LA30 C	LA16 C	LA25 C	LA72 S	LA36 C	LA38 C	LA31 C	LA29 C	LA18 C	LA7 C	LA10 C
LA64 S	0
LA74 S	11	0
LA83 E	14	11	0
LA52 E	15	16	19	0
LA61 E	14	15	18	3	0
LA55 E	26	28	31	21	22	0
LA23 C	35	39	41	34	32	41	0
LA30 C	29	32	35	26	26	33	28	0
LA16 C	37	38	42	36	35	47	52	50	0
LA25 C	15	17	20	19	20	31	42	33	45	0
LA72 S	10	11	14	13	14	25	37	29	39	7	0
LA36 C	25	27	31	29	30	41	51	41	54	16	17	0
LA38 C	28	29	33	31	32	42	52	44	55	18	19	2	0
LA31 C	19	21	25	24	24	36	45	36	48	11	12	5	7	0
LA29 C	30	31	33	35	34	47	53	51	55	21	22	25	25	19	0
LA18 C	45	47	50	36	34	52	59	57	63	51	46	61	62	57	62	0
LA7 C	141	141	145	141	139	154	154	155	159	145	141	153	155	148	155	166	0
LA10 C	146	148	153	148	147	158	161	162	162	152	148	160	160	155	162	166	35	0
C - clinical sample; E - environment; S - staff
Closely related isolates (≤24 allelic differences) are highlighted in green
Min allelic variation: 2
Max allelic variation: 166
Average allelic variation: 57
