# Supplementary material for: The circulation of methicillin-resistant Staphylococcus aureus between humans, horses and the environment at the equine clinic
Source: J Antimicrob Chemother. 2024 Aug 30;79(11):2901–5. doi: 10.1093/jac/dkae303 (PMC11531815; doi:10.1093/jac/dkae303)
Supplement: dkae303_Supplementary_Data [file dkae303_supplementary_data.zip › Supplementary table S4.xlsx]

## Sheet: List1
Localisation of resistance genes on plasmids or genomes of 5 isolates with short/long read hybrid assemblies
		Length	circ.	Plasmids	Resistance genes
LA7	contig_1	2796250	Y	rep7a; repUS43	mecA; blaZ; tet(M); tet(K); dfrK
	contig_5	8791	Y	rep7a	str
	contig_4	7603	Y	rep5b; rep10b	vga(A)LC
	contig_2	7227	N	-	-
	contig_3	1322	N	-	-
LA23	contig_1	2849131	Y	repUS43	mecA; blaZ; tet(M); dfrK; aac(6')-aph(2'')
	contig_3	4397	Y	rep7a	str
	contig_2	2456	N	-	-
LA31	contig_1	2825177	Y	repUS43	mecA; blaZ; tet(M); dfrK; aac(6')-aph(2'')
LA52	contig_1	2802385	Y	repUS43	mecA; blaZ; tet(M); dfrK; aac(6')-aph(2'')
	contig_2	8789	Y	rep7a	str
LA72	contig_1	2807952	Y	repUS43	mecA; blaZ; tet(M); dfrK; aac(6')-aph(2'')
	contig_3	4392	Y	rep7a	str
	contig_2	1569	Y	-	-
